# Supplementary material for: A quasi-randomised, controlled, feasibility trial of GLITtER (Green Light Imaging Interpretation to Enhance Recovery)—a psychoeducational intervention for adults with low back pain attending secondary care
Source: PeerJ. 2018 Feb 1;6:e4301. doi: 10.7717/peerj.4301 (PMC5797685; doi:10.7717/peerj.4301)
Supplement: Supplemental Information 12 [file peerj-06-4301-s012.xlsx]

## Sheet: BASELINE
Participant ID	1. How long has LBP been an ongoing problem for you?	2. How often has LBP been an ongoing problem over the past 6 months?	3. In the past 7 days, how would you rate the intensity of your pain on average?	4. Has back pain spread down your litg in the past 2 weeks?	5. During the past 4 weeks, how much have you been bothered by……stomach pain?	…..pain in you rarms, legs or joints	……headaches	……widespread pain in most of your body	6. Have you ever had a back operation?	7. How much has pain interefered with your day-to-day activities?	8. How much did pain interfere with work around the home?	9. How much did pain interfere with your ability to participate in social activities?	10. How much did pain interfere with your household chores?	11. Have you used any of the following treatments for your back pain?.....Opioid painkillers	…..injections	…..exercise therapy	….psychological counselling	12. I have been off work or unemployed for 1 month or more due to LBP	13. I receive or have applied for disability or workers compensation benefits because I am unable to work due to LBP	14. Are you able to do chores such as vacuuming or yard work?	15. Are you able to go up and down stairs at a normal pace?	16. Are you able to go for a walk of at least 15 minutes?	17. Are you able to run errands and shop?	18. In the past 7 days…..I felt worthless	19 …..I felt helpless	20 …..I felt depressed	21 …..I felt hopeless	22. In the past 7 days …..my sleep quality was	23. ….my sleep was refreshing	24…..I had a problem with my sleep	25. ….I had difficulty falling asleep	26. It's not really safe for a person with my back problem to be physically active	27. I feel that my back pain is terrible and its never going to get any better	28. Are you involved in a lawsuit or legal claim related to your back problem?	29. Have you ever been drunk or used drugs more than you ment to?	30. Have youfelt you wanted or needed to cut down on your drinking or drug use?	31. Age	32. Gender	33. Employment status	34. Education level	35. How would you describe your cigarette smoking?	36. Height & weight	TSK 1	TSK 2	TSK 3	TSK 4	TSK 5	TSK 6	TSK 7
1	6	1	8	3	1	2	3	3	3	9	5	5	5	1	1	1	2	3	3	4	3	3	3	4	4	4	4	2	2	5	5	1	1	2	1	1	39	1	2	5	1	160cm, 53kg	3	4	4	3	3	4	4
2	6	1	10	1	1	1	2	2	3	7	3	2	2	1	2	2	2	1	3	1	2	2	2	m	m	m	m	2	m	m	m	2	2	2	1	1	58	1	2	4	1	m	2	2	3	2	2	3	1
3	4	3	4	2	1	3	1	1	3	4	3	4	5	2	1	2	2	1	3	3	4	3	3	1	3	1	3	3	3	5	1	2	2	2	4	4	56	2	1	1	3	6ft 2, 140kg	3	3	3	3	3	3	3
4	5	1	7	1	1	2	1	2	3	6	3	3	4	2	2	1	1	2	2	2	3	1	2	3	4	3	3	3	2	3	2	1	1	2	1	1	26	2	1	3	1	5ft 8, 74kg	3	3	2	3	4	1	3
5	5	1	5	1	1	3	1	2	3	5	4	2	4	2	2	1	2	3	3	5	2	1	2	3	3	1	2	2	4	4	3	1	1	2	1	1	41	1	9	1	1	170cm, 72kg	4	3	4	3	3	2	3
6	6	1	4	1	1	2	2	3	3	4	3	3	3	1	2	1	2	1	1	3	2	2	1	4	4	4	4	1	1	5	1	2	2	2	m	m	49	2	m	m	m	m	2	3	3	2	2	3	2
7	5	2	5	1	1	3	2	2	3	5	4	3	4	1	2	1	3	1	3	3	2	3	1	1	2	3	2	3	1	2	2	1	2	2	1	1	55	1	2	1	2	163cm, 74kg	2	2	1	3	3	2	2
8	4	1	8	1	1	3	2	3	1	8	4	4	4	1	1	2	2	1	3	3	3	3	2	4	5	4	4	2	3	3	4	1	1	2	1	1	38	1	10	1	2	168cm, 97kg	3	4	4	3	2	4	3
9	6	1	7	1	2	3	2	3	1	7	4	4	4	1	m	m	m	m	m	3	3	3	3	3	4	4	3	1	1	4	4	1	1	2	1	1	60	1	4	2	2	5ft 5, 60kg	3	3	3	2	3	3	3
10	4	1	7	1	2	2	1	2	3	7	3	4	3	1	2	2	2	1	2	3	m	m	m	2	2	2	2	3	2	3	3	1	1	2	3	m	20	2	m	1	2	189cm, 75kg	3	3	3	2	2	3	2
11	4	1	7	3	2	2	3	2	3	7	4	3	3	1	1	1	2	1	3	4	4	3	3	3	3	3	3	2	3	3	3	2	2	2	2	1	53	2	4	1	1	180cm, 125kg	3	2	3	2	2	3	3
12	6	1	4	3	m	2	2	2	3	3	2	2	2	2	2	1	2	3	3	1	1	1	1	1	1	1	1	3	3	1	1	2	2	2	1	1	36	2	1	5	1	176cm, 99kg	2	3	2	3	1	1	1
13	5	1	7	1	3	3	2	2	1	8	5	5	4	2	2	2	2	3	3	4	4	4	3	2	2	2	2	2	3	2	3	2	2	2	1	1	65	1	8	5	1	5ft 4, 138kgs	3	3	3	3	3	m	2
14	4	3	1	2	1	1	1	1	3	1	2	2	2	1	2	2	2	2	2	3	2	1	1	1	1	1	1	3	2	2	1	1	1	2	2	2	51	1	1	3	2	164cm, 70kg	3	3	2	2	2	2	3
15	4	1	8	1	2	3	2	3	3	5	4	4	4	1	1	1	2	3	3	3	3	4	3	5	4	5	5	2	2	4	5	2	m	3	3	3	36	1	2	1	2	154cm, 67kg	3	3	2	3	2	m	3
16	4	2	5	1	1	2	1	1	3	0	2	2	2	2	1	1	2	3	3	1	1	1	1	1	1	1	1	3	4	2	1	2	1	2	1	1	75	2	8	5	3	5ft 6, 75kg	2	2	2	3	1	1	3
17	4	1	6	2	1	3	1	1	3	6	3	1	3	2	1	1	2	3	3	2	4	3	2	1	1	1	1	4	4	2	2	2	2	2	1	1	72	1	8	2	3	5ft 9, 133cm	2	m	3	m	1	1	2
18	5	1	8	1	1	2	m	3	3	8	5	5	5	1	1	1	2	1	1	5	5	5	4	2	3	4	3	1	2	5	4	2	2	2	1	1	50	1	2	3	3	5ft3, 79kg	3	3	2	3	2	2	2
19	6	3	5	2	1	1	3	1	3	5	4	4	4	1	1	m	2	3	3	3	2	1	1	3	3	4	3	1	2	4	4	1	1	2	1	1	67	2	8	1	2	5ft7, 100kg	4	4	4	1	3	1	4
20	4	1	6	1	3	2	1	2	3	6	5	4	5	1	2	2	2	3	3	3	2	1	2	3	2	3	1	2	2	4	4	2	2	2	1	1	22	1	6	4	1	153cm, 49kg	3	2	3	3	2	1	2
21	m	m	m	m	m	m	m	m	3	5	3	4	3	2	2	1	2	2	2	3	3	2	2	1	1	1	1	2	2	4	2	2	1	2	3	4	39	2	9	2	1	189cm, 91kg	4	4	3	1	2	2	2
22	6	1	6	1	1	3	2	2	3	6	4	4	4	2	1	m	2	3	3	3	3	4	2	1	1	1	1	2	2	4	4	2	2	2	1	1	55	1	1	1	3	m	2	2	3	2	2	2	2
23	5	3	5	2	m	m	m	1	3	6	5	5	5	1	2	2	2	3	3	3	3	2	2	3	3	4	4	2	m	m	1	1	1	2	1	1	73	1	8	1	3	165, 48kg	3	3	3	3	m	m	m
24	6	1	6	1	1	2	1	2	3	4	3	3	3	2	2	2	2	3	3	2	2	2	1	1	1	1	1	3	1	2	1	2	2	2	1	1	54	1	9	4	3	5ft10, 64kg	2	2	2	3	2	2	2
25	5	1	7	1	2	3	3	3	3	7	4	4	4	1	2	2	2	1	3	4	4	4	4	m	m	4	4	1	1	5	5	1	1	2	2	1	53	2	4	1	2	5ft 7, 70kg	3	3	3	1	3	1	3
26	4	1	7	1	2	3	2	2	3	5	3	2	4	2	1	1	1	3	3	3	3	2	2	1	3	2	1	2	2	3	3	2	2	2	1	1	54	1	5	3	2	5ft 5, 85kg	2	m	2	m	m	m	m
27	6	1	8	1	2	m	2	m	3	7	4	3	4	1	1	m	m	2	2	3	3	3	3	1	1	2	3	3	3	2	2	1	1	2	2	3	40	1	1	3	2	?, 81kg	2	3	3	3	3	2	3
28	4	1	9	1	2	3	3	3	1	9	5	5	5	1	1	2	2	1	3	4	5	5	4	1	1	3	2	1	1	5	3	1	1	2	3	m	49	2	4	1	2	168cm, 74kg	4	4	4	1	3	2	3
29	5	1	5	1	2	3	2	1	1	7	2	3	2	2	1	2	2	3	3	3	3	3	3	1	1	2	1	1	2	5	1	2	2	2	3	3	61	2	8	6	3	5ft 9, 74kg	2	1	2	1	2	2	2
30	6	1	8	1	m	m	m	3	3	8	5	4	4	1	2	1	2	3	3	5	4	4	4	4	4	4	4	1	1	4	4	2	1	2	2	m	59	1	1	1	2	5ft 1, 49kg	m	m	m	m	m	m	m
31	6	1	5	1	1	3	2	3	3	5	4	5	5	1	1	m	2	3	3	5	5	5	2	3	3	3	3	2	1	2	5	2	1	2	2	1	48	1	10 - carer	1	2	174,cm, 120kg	4	3	2	2	3	3	3
	1=0(less than 1month), 2=0(1-3month)s, 3=0(3-6months), 4=11(6months to 1yea)r, 5=8(1-5years), 6=11(>5years)	1=23(every day or nearly every day), 2=2(at least half the days), 3=4(less than half the days)		1=22(yes), 2=2(no), 3=3(not sure)	1=16(not bothered), 2=9(bothered a little), 3=2(bothered a lot)	1=3(not bothered), 2=10(bothered a little), 3=14(bothered a lo	1=9(not bothered), 2=13(bothered a little), 3=5(bothered a lot)	1=7(not bothered), 2=12(bothered a little), 3=10(bothered a lot)	1=5(yes one), 2=0(yes more than one), 3=25(no)		1=0(not at all), 2=4(a little), 3=9(somewhat), 4=10(quite a bit), 5=7(very much)	1=1(not at all), 2=6(a little), 3=6(somewhat), 4=12(quite a bit), 5=6(very much)	1=0(not at all), 2=5(a little), 3=7(somewhat), 4=12(quite a bit), 5=7(very much)	1=18(yes), 2=12(no)	1=14(yes), 2=15(no)	1=14(yes), 2=12(no)	1=2(yes), 2=26(no)	1=10(agree), 2=4(disagree), 3=16(does not apply)	1=2(agree), 2=5(disagree), 3=23(does not apply)	1=3(without difficulty), 2=3(with a little difficulty), 3=16(with some difficulty), 4=5(with much difficulty), 5=4(unable to do)	1=2(without difficulty), 2=8(with a little difficulty), 3=11(with some difficulty), 4=6(with much difficulty), 5=3(unable to do)	1=7(without difficulty), 2=6(with a little difficulty), 3=9(with some difficulty), 4=5(with much difficulty), 5=3(unable to do)	1=7(without difficulty), 2=11(with a little difficulty), 3=8(with some difficulty), 4=4(with much difficulty), 5=0(unable to do)	1=13(never), 2=3(rarely), 3=8(sometimes), 4=4(often), 5=1(always)	1=10(never), 2=4(rarely), 3=8(sometimes), 4=6(often), 5=1(always)	1=9(never), 2=5(rarely), 3=6(sometimes), 4=9(often), 5=1(always)	1=10(never), 2=5(rarely), 3=8(sometimes), 4=6(often), 5=1(always)	1=8(very poor), 2=13(poor), 3=9(fair), 4=1(good), 5=0(very good)	1=8(not at all), 2=12(a little bit), 3=6(somewhat), 4=3(quite a bit), 5=0(very much)	1=1(not at all), 2=8(a little bit), 3=5(somewhat), 4=8(quite a bit), 5=7(very much)	1=8(not at all), 2=5(a little bit), 3=6(somewhat), 4=7(quite a bit), 5=4(very much)	1=13(agree), 2=18(disagree)	1=16(agree), 2=14(disagree)	1=0(yes), 2=30(no), 3=1(not sure)	1=18(never), 2=6(rarely), 3=5(sometimes), 4=1(often)	1=21(never), 2=1(rarely), 3=3(sometimes), 4=2(often)			1=7(working now), 2=5(looking for work, unemployed), 3=0(sick leave or maternity leave), 4=4(disabled due to back pain, permanently or temporarily), 5=1(disabled for reasons other than back pain), 6=1(student), 7=0(temporarily laid off), 8=6(retired), 9=3(keeping house), 10=2(other, specify:1=carer, 1=did not specify)	1=14(did not complete high school), 2=3(completed high school),3=5(some further education, no degree), 4=3(occupational/technical/vocational program), 5=4(completed university degree), 6= 1(completed university post-graduate qualificatio)n	1=9(never smoked), 2=13(current smoker), 3=8(used to smoke but now quit)
[truncated: 13 more columns]

## Sheet: 1 MONTH
		1. In the past 7 days, how yould you rate the intensity of your pain on average?	2. In the past 7 days, how much has your apin interfered with your daily activities on average?	3. Rate your belief in how likely it is that you will require an operation on your back?	4. How reassured are you that there is nothing seriously wrong with your back?	5. Do you think more tests or scans are needed at this stage?	1. The clinician who saw me in the Spinal Clinic knew what they were talking about	2. The clinician used simple, clear language that I could easily understand	3. Overall, I was satisfied with the care I received from the Spinal Clinic	4. The information I have received from the Spinal Clinic will assist my recovery	5. Since my Spinal Clinic appointment I have increased my activity level	The information on the handout was relevant to me	The information on the handout was helpful	It was good to get the follow-up text messages	6. In the past month, have you seen a general practitioner for your back pain?	6b. If so, how many times?	7. In the past month, have you seen a physiotherapist for your back pain?	7b. If so, how many times?	8. In the past month, have you seen a chiropractor, massage therapist or other health care professional for your back pain?	8b. If so, how many times?	Week 1 Link: Did you watch it?	Was it helpful?	Week 2 Link: Did you watch it?	Was it helpful?	Week 3 Link: Did you look at it?	Was it helpful?	Week 4 Link: Did you listen to it?	Was it helpful?
	GLITTER (1), CONTROL (O)	NRS	NRS	NRS	NRS	Y=1, N=0	1=strongly disagree, 2=disagree, 3=agree, 4=strongly agree	1=strongly disagree, 2=disagree, 3=agree, 4=strongly agree	1=strongly disagree, 2=disagree, 3=agree, 4=strongly agree	1=strongly disagree, 2=disagree, 3=agree, 4=strongly agree	1=not at all, 2= a little bit, 3=a lot				Y=1, N=0		Y=1, N=0		Y=1, N=0
1	0	8	8	1	10	0	4	4	3	3	1				0		0		1	5
2	0
3	1	4	4	0	3	1	3	3	3	3	2	3	3	3	0		0		0		n		n		n		n
4	0
5	0	2	3	0		0	3	3	3	4	2				0		1	weekly for Pilates	0
6	0
7	1	7	7	5	5	0	4	4	4	4	3	3	4	4	1	1	0		1	1	n		n		n		n
8	1	6	5	2	6	0	4	4	4	4	3	4	4	4	0		0		0		y	y	y	y	y	y	y	y
9	1
10	0
11	1
12	0	3	4	10	10	1	4	4	3	3	1				0		0		0
13	1
14	1
15	1
16	0	3	0	0	0	0	4	4	4	4	3				0		1	5	0
17	1	5	4	3	4	0	4	4	3	3	2	3	3	3	1	1	0		1	1	y	y	y	y	y	n	y	n
18	0	7	7	0	8	0	3	3	3	2	3				1	2	1	4	1	2
19	1
20	1
21	1	4	3	0	1	0	4	4	4	4	4	4	4	4	0		1	1	0		y	y	y	y	y	y	y	y
22	1
23	0
24	1	3	0	1	2	0	4	4	4	4	3	4	4	4	0		0		1	1	y	y	y	y	y	y	n
25	1

## Sheet: 3 MONTH
Participant ID	GLITTER (1)/ CONTROL (O)	1. Pain intensity NRS	2. Pain interference NRS	GP past 2 months?	How may times?	Physio past 2 months?	How many times?	Other health care past 2 months?	How many times?	RMDQ	TSK 1	TSK 2	TSK 3	TSK 4	TSK 5	TSK 6	TSK 7	TSK 8	TSK 9	TSK 10	TSK 11	TSK 12	TSK 13	TSK 14	TSK 15	TSK 16	TSK 17	TSK - SUM
											Strongly disagree=1, Disagree=2, Agree=3, Strongly agree=4			INVERT				INVERT				INVERT				INVERT
1	0	8	8	y	1	y	4	y	8	12	3	4	4	3	4	4	4	2	3	3	2	3	2	2	3	2	2	46
2	0
3	1	7	6	1	1	0		0		7	3	3	1	3	2	3	3	3	2	3	3	3	3	2	2	3	3	37
4	0
5	0	2	2	0		y	2 Pilates group	0		1	3	3	3	3	2	3	2	2	3	2	3	3	3	3	4	4	1	39
6	0	4	5	y	1	0		0		6	1	1	2	1	3	3	1	3	2	4	2	4	2	1	2	3	2	31
7	1
8	1	3	1	0		0		1	2	0	2	2	3	3	3	3	3	3	3	2	3	3	3	2	2	3	2	37
9	1	6	6	1	2	0		0		18	3	3	2	2	3	2	2	2	3	3	2		3		3	2	2
10	0	4	3	0		0		0		2	1	1	3		1		1	3	1	3	3		3		1		2
11	0
12	1
13
14
15
16	0	4	0	0		0		0		1	1	1	1	3	1	1	1	3	1	3	1	3	3	1	1	3	1
17	1	8	8	1	1	0		0		10	1	1	3	3	1	2	1	3	2	3	3	4	3	2	2	3	3
18	0	7	7	1	2	1	4	1	1	7	2		2	3	3	2	2	3	3	2	2	3	3	1	2	3	3
19
20
21
22
23
24	1	5	1	0		0		1	3	3	1	1	1	3	1	1	1	3	1	1	1	3	2	1	1	3	1
25
26
27	0	8	5	0		0		1	1	5	2	2	2	3	3	2	3	3	2	2	2	3	3	2	2	3	2
28
29	1	3	3	0		0		0		2	1	1	1	2	2	1	3	3	2	1	2	3	3	1	2	3	3
